# Supplementary material for: Histone 2-Hydroxyisobutyryltransferase Encoded by Afngg1 Is Involved in Pathogenicity and Aflatoxin Biosynthesis in Aspergillus flavus
Source: Toxins (Basel). 2022 Dec 21;15(1):7. doi: 10.3390/toxins15010007 (PMC9861817; doi:10.3390/toxins15010007)
Supplement: Supplementary file 1 [file toxins-15-00007-s001.zip]

Archive with 1 entries (1 files):
- toxins-2083452-supplementary.pdf
